# Supplementary material for: Current and future of immunotherapy for thyroid cancer based on bibliometrics and clinical trials
Source: Discov Oncol. 2024 Feb 25;15:50. doi: 10.1007/s12672-024-00904-6 (PMC10894806; doi:10.1007/s12672-024-00904-6)
Supplement: Supplementary file 1 — Additional file 1. Lists information about 87 clinical trials included in the study, including NCT number, title, status, interventions, study type, start date, phases, treatment mode and detail of treatment. [file 12672_2024_904_MOESM1_ESM.xls]

## Sheet: Sheet1
Rank	NCT Number	Title	Status	Interventions	Study Type	Start Date	Phases	treatment mode	detail of treatment
1	NCT03246958	Nivolumab Plus Ipilimumab in Thyroid Cancer	Active, not recruiting	Drug: Nivolumab|Drug: Ipilimumab	Interventional	2017-09-20	Phase 2	ICBs	PD-1 CTLA-4
2	NCT03072160	pembrolizumab in Recurrent or Metastatic Medullary Thyroid Cancer	Completed	Drug: pembrolizumab	Interventional	2017-06-16	Phase 2	ICB	PD-1
3	NCT03122496	Immunotherapy and Stereotactic Body Radiotherapy (SBRT) for Metastatic Anaplastic Thyroid Cancer	Completed	Drug: durvalumab|Drug: tremelimumab|Radiation: Stereotactic Body Radiotherapy (SBRT)	Interventional	2017-04-25	Phase 1	ICBs+Ra	PD-L1 CTLA-4
4	NCT04612894	Camrelizumab and Apatinib for Neoadjuvant Therapy in Thyroid Cancer	Not yet recruiting	Drug: Camrelizumab and Apatinib VEGFR-2ATP |Procedure: surgery|Procedure: core needle biopsy	Interventional	2020-12-01	Phase 2	ICB+TI	PD-1
5	NCT05696548	Nivolumab Plus Lenvatinib Against Anaplastic Thyroid Cancer (NAVIGATION)	Recruiting	Drug: Lenvatinib|Drug: Nivolumab	Interventional	2019-07-02	Phase 2	ICB+TI	PD-1
6	NCT04731740	pembrolizumab and Lenvatinib/Chemotherapy for Poorly Differentiated/Anaplastic Thyroid Cancer	Suspended	Drug: Lenvatinib|Biological: pembrolizumab|Drug: Chemotherapy	Interventional	2020-12-28	Phase 2	ICBs+Ch	PD-1
7	NCT02688608	pembrolizumab in Anaplastic/Undifferentiated Thyroid Cancer	Completed	Drug: pembrolizumab	Interventional	2016-10-01	Phase 2	ICB	PD-1
8	NCT05119296	Phase II Trial of pembrolizumab in Metastatic or Locally Advanced Anaplastic/Undifferentiated Thyroid Cancer	Recruiting	Drug: pembrolizumab (Keytruda)	Interventional	2022-02-15	Phase 2	ICB	PD-1
9	NCT03215095	RAI Plus Immunotherapy for Recurrent/Metastatic Thyroid Cancers	Active, not recruiting	Drug: Durvalumab (Medi4736)|Radiation: Radioiodine (RAI)	Interventional	2017-07-10	Early Phase 1	ICB+Ra	PD-1
10	NCT04521348	Multiple Target Kinase Inhibitor and Anti-Programmed Death-1 Antibody in Patients With Advanced Thyroid Cancer	Recruiting	Drug: multiple tyrosine kinase inhibitor(mTKI) Combined with anti-PD-1 antibody	Interventional	2019-12-30	Phase 2	ICB+TI	PD-1
11	NCT04560127	Camrelizumab in Combination With Apatinib in Patients With Radioactive Iodine-refractory Differentiated Thyroid Cancer	Recruiting	Drug: Camrelizumab combination with Apatinib	Interventional	2020-09-23	Phase 2	ICB+TI	PD-1
12	NCT04171622	Lenvatinib and pembrolizumab for the Treatment of Stage IVB Locally Advanced and Unresectable or Stage IVC Metastatic Anaplastic Thyroid Cancer	Recruiting	Drug: Lenvatinib|Biological: pembrolizumab	Interventional	2021-11-21	Phase 2	ICB+TI	PD-1
13	NCT03753919	Durvalumab Plus Tremelimumab for the Treatment of Patients With Progressive, Refractory Advanced Thyroid Carcinoma -The DUTHY Trial	Recruiting	Drug: Durvalumab|Drug: Tremelimumab	Interventional	2019-04-02	Phase 2	ICBs	PD-1 CTLA-4
14	NCT04675710	pembrolizumab, Dabrafenib, and Trametinib Before Surgery for the Treatment of BRAF-Mutated Anaplastic Thyroid Cancer	Recruiting	Procedure: Conventional Surgery|Drug: Dabrafenib BRAF激酶抑制剂|Radiation: Intensity-Modulated Radiation Therapy|Biological: pembrolizumab|Other: Quality-of-Life Assessment|Drug: Trametinib	Interventional	2021-06-24	Phase 2	ICB+TI+Ra	PD-1
15	NCT05659186	PD-1 Inhibitor and Anlotinib Combined With Multimodal Radiotherapy in Recurrent or Metastatic Anaplastic Thyroid Cancer	Recruiting	Drug: Tislelizumab|Drug: Anlotinib|Radiation: Radiotherapy	Interventional	2022-12-30	Phase 2	ICBs+Ra	PD-1
16	NCT03914300	Testing the Combination of Cabozantinib, Nivolumab, and Ipilimumab (CaboNivoIpi) for Advanced Differentiated Thyroid Cancer	Active, not recruiting	Procedure: Biospecimen Collection|Drug: Cabozantinib S-malate|Procedure: Computed Tomography|Biological: Ipilimumab|Procedure: Magnetic Resonance Imaging|Biological: Nivolumab	Interventional	2019-07-15	Phase 2	ICBs+TI	PD-1 CTLA-4
17	NCT03211117	pembrolizumab, Chemotherapy, and Radiation Therapy With or Without Surgery in Treating Patients With Anaplastic Thyroid Cancer	Completed	Drug: Docetaxel|Drug: Doxorubicin Hydrochloride|Radiation: Intensity-Modulated Radiation Therapy|Other: Laboratory Biomarker Analysis|Biological: pembrolizumab|Procedure: Therapeutic Conventional Surgery	Interventional	2017-08-14	Phase 2	ICB+Ch+Ra	PD-1
18	NCT03181100	Atezolizumab With Chemotherapy in Treating Patients With Anaplastic or Poorly Differentiated Thyroid Cancer	Recruiting	Drug: Atezolizumab|Biological: Bevacizumab VEGF单克隆抗体|Drug: Cobimetinib|Drug: Nab-paclitaxel|Drug: Paclitaxel|Drug: Vemurafenib	Interventional	2017-07-27	Phase 2	ICB+TI+Ch	PD-L1
19	NCT02973997	Lenvatinib and pembrolizumab in Differentiated Thyroid Cancers (DTC)	Active, not recruiting	Other: Laboratory Biomarker Analysis|Drug: Lenvatinib|Drug: Lenvatinib Mesylate|Biological: pembrolizumab	Interventional	2018-02-07	Phase 2	ICB+TI	PD-1
20	NCT04061980	Encorafenib and Binimetinib With or Without Nivolumab in Treating Patients With Metastatic Radioiodine Refractory BRAF V600 Mutant Thyroid Cancer	Recruiting	Drug: Binimetinib MEK通路|Drug: Encorafenib|Biological: Nivolumab	Interventional	2020-10-30	Phase 2	ICB+TI	PD-1
21	NCT03360890	pembrolizumab With Chemotherapy for Poorly Chemo-responsive Thyroid and Salivary Gland Tumors	Recruiting	Drug: pembrolizumab|Drug: Docetaxel	Interventional	2018-03-26	Phase 2	ICB+Ch	PD-1
22	NCT05059470	IMRT Followed by pembrolizumab in the Adjuvant Setting in Anaplastic Cancer of the Thyroid (IMPAACT): Phase II Trial Adjuvant pembrolizumab After IMRT in ATC	Recruiting	Drug: pembrolizumab	Interventional	2022-02-11	Phase 2	ICB	PD-1
23	NCT03274258	Phase II Trial of Nivolumab Plus Ipilimumab in Patients With Renal Medullary Carcinoma	Active, not recruiting	Biological: Ipilimumab|Biological: Nivolumab	Interventional	2017-12-13	Phase 2	ICBs	PD-1 CTLA-4
24	NCT04731467	A Study of CM24 in Combination With Nivolumab in Adults With Advanced Solid Tumors	Recruiting	Drug: CM-24 and Nivolumab - Dose Escalation|Drug: CM-24, Nivolumab, Nab paclitaxel and Gemcitabine - Expansion|Drug: CM-24, Nivolumab, and Nal-IRI/5-FU/LV - Expansion|Drug: Nivolumab, Nab paclitaxel and Gemcitabine - Expansion|Drug: Nivolumab and Nal-IRI/5-FU/LV - Expansion	Interventional	2021-03-19	Phase 1|Phase 2	ICB+TI+Ch	PD-1
25	NCT04400474	Trial of Cabozantinib Plus Atezolizumab in Advanced and Progressive Neoplasms of the Endocrine System. The CABATEN Study	Recruiting	Drug: Cabozantinib 40 mg	Interventional	2020-10-07	Phase 2	ICBs+TI	PD-1 PD-L1
26	NCT02404441	Phase I/II Study of PDR001 in Patients With Advanced Malignancies	Completed	Biological: PDR001	Interventional	2015-04-27	Phase 1|Phase 2	ICB	PD-1
27	NCT04524884	Toripalimab Combined With Surufatinib for Locally Advanced Thyroid Cancer: a Phase II Study	Unknown status	Drug: Surufatinib|Drug: Toripalimab	Interventional	2020-10-01	Phase 2	ICB+TI	PD-1
28	NCT04238624	Study of Cemiplimab Combined With Dabrafenib and Trametinib in People With Anaplastic Thyroid Cancer	Recruiting	Drug: Dabrafenib|Drug: Trametinib	Interventional	2020-01-20	Phase 2	ICB+TI	PD-1
29	NCT05453799	Vudalimab for the Treatment of Locally Advanced or Metastatic Anaplastic Thyroid Cancer or Hurthle Cell Thyroid Cancer	Recruiting	Drug: Vudalimab	Interventional	2022-07-21	Phase 2	BA	PD-1 CTLA-4
30	NCT03449108	LN-145 or LN-145-S1 in Treating Patients With Relapsed or Refractory Ovarian Cancer, Triple Negative Breast Cancer (TNBC), Anaplastic Thyroid Cancer, Osteosarcoma, or Other Bone and Soft Tissue Sarcomas	Recruiting	Biological: Aldesleukin|Biological: Autologous Tumor Infiltrating Lymphocytes LN-145|Biological: Autologous Tumor Infiltrating Lymphocytes LN-145-S1|Drug: Cyclophosphamide|Drug: Fludarabine|Biological: Ipilimumab|Biological: Nivolumab|Other: Quality-of-Life Assessment|Other: Questionnaire Administration	Interventional	2018-04-27	Phase 2	ICBs+ACT	PD-1 CTLA-4 TIL
31	NCT04877613	GFRα4 CAR T Cells in MTC Patients	Recruiting	Drug: single dose of CART-GFRa4 cells|Drug: Fludarabine|Drug: Cyclophosphamide	Interventional	2021-08-19	Phase 1	ACT+Ch	CAR-T
32	NCT04514484	Testing the Combination of the Anti-cancer Drugs XL184 (Cabozantinib) and Nivolumab in Patients With Advanced Cancer and HIV	Recruiting	Procedure: Biospecimen Collection|Drug: Cabozantinib S-malate|Procedure: Computed Tomography|Procedure: Magnetic Resonance Imaging|Biological: Nivolumab	Interventional	2020-11-04	Phase 1	ICB+TI	PD-1
33	NCT05347212	Phase II Trial of Immunotherapy in Patients With Carcinomas Arising From the Renal Medulla	Recruiting	Drug: Nivolumab|Drug: Relatlimab	Interventional	2022-09-22	Phase 2	ICBs	PD-1 LAG-3
34	NCT02628067	Study of pembrolizumab (MK-3475) in Participants With Advanced Solid Tumors (MK-3475-158/KEYNOTE-158)	Recruiting	Biological: pembrolizumab	Interventional	2015-12-18	Phase 2	ICB	PD-1
35	NCT03475953	A Phase I/II Study of Regorafenib Plus Avelumab in Solid Tumors	Recruiting	Drug: Phase 1 : Regorafenib |Drug: Phase 1 : Avelumab|Drug: Phase 2 : Regorafenib|Drug: Phase 2 : Avelumab|Drug: Phase 2: low-dose Regorafenib	Interventional	2018-05-04	Phase 1|Phase 2	ICB+TI	PD-L1
36	NCT03012620	Secured Access to pembrolizumab for Patients With Selected Rare Cancer Types	Active, not recruiting	Drug: pembrolizumab	Interventional	2017-07-05	Phase 2	ICB	PD-1
37	NCT02834013	Nivolumab and Ipilimumab in Treating Patients With Rare Tumors	Recruiting	Procedure: Biospecimen Collection|Biological: Ipilimumab|Biological: Nivolumab	Interventional	2017-01-13	Phase 2	ICBs	PD-1 CTLA-4
38	NCT03435952	pembrolizumab With Intratumoral Injection of Clostridium Novyi-NT	Recruiting	Drug: pembrolizumab|Biological: Clostridium Novyi-NT|Drug: Doxycycline	Interventional	2018-07-10	Phase 1	ICB+Others	PD-1
39	NCT04802876	Efficacy of Spartalizumab Across Multiple Cancer-types in Patients With PD1-high mRNA Expressing Tumors	Active, not recruiting	Drug: Spartalizumab	Interventional	2021-04-12	Phase 2	ICB	PD-1
40	NCT05286801	Tiragolumab and Atezolizumab for the Treatment of Relapsed or Refractory SMARCB1 or SMARCA4 Deficient Tumors	Recruiting	Biological: Atezolizumab|Procedure: Biospecimen Collection|Procedure: Computed Tomography|Other: Fludeoxyglucose F-18|Procedure: Magnetic Resonance Imaging|Procedure: Positron Emission Tomography|Biological: Tiragolumab|Procedure: X-Ray Imaging	Interventional	2022-09-09	Phase 1|Phase 2	ICBs	PD-L1 TIGIT
41	NCT03866382	Testing the Effectiveness of Two Immunotherapy Drugs (Nivolumab and Ipilimumab) With One Anti-cancer Targeted Drug (Cabozantinib) for Rare Genitourinary Tumors	Recruiting	Drug: Cabozantinib S-malate|Biological: Ipilimumab|Biological: Nivolumab	Interventional	2019-04-12	Phase 2	ICBs+TI	PD-1 CTLA-4
42	NCT02390739	Administering Peripheral Blood Lymphocytes Transduced With a Murine T-Cell Receptor Recognizing Human Thyroglobulin to People With Thyroglobulin Expressing Thyroid Cancer	Withdrawn	Drug: Aldesleukin|Drug: Fludarabine|Drug: Cyclophosphamide|Biological: Anti-Thyroglobulin mTCR PBL	Interventional	2015-03-02	Phase 1|Phase 2	CK+Ch	IL-2
43	NCT05280379	Trained Immunity in Thyroid Carcinoma and Colon Carcinoma	Recruiting	Other: no intervention will take place	Observational	2022-09-19		NA	NA
44	NCT05431270	Dose Escalation/Expansion Study of PT199 (an Anti-CD73 mAb) Administered Alone and in Combination With a PD-1 Inhibitor	Recruiting	Drug: PT199|Drug: Anti-PD-1 monoclonal antibody	Interventional	2022-06-23	Phase 1	ICB+TI	PD-1
45	NCT03170960	Study of Cabozantinib in Combination With Atezolizumab to Subjects With Locally Advanced or Metastatic Solid Tumors	Active, not recruiting	Drug: cabozantinib|Drug: atezolizumab	Interventional	2017-09-05	Phase 1|Phase 2	ICB+TI	PD-L1
46	NCT04579757	Surufatinib in Combination With Tislelizumab in Subjects With Advanced Solid Tumors	Active, not recruiting	Drug: Surufatinib and Tislelizumab _ Part 1|Drug: Surufatinib and Tislelizumab _ Part 2	Interventional	2021-03-05	Phase 1|Phase 2	ICB+TI	PD-1
47	NCT05253053	To Evaluate Efficacy and Safety of TT-00420 as Monotherapy and Combination Therapy in Patients With Advanced Solid Tumors	Recruiting	Drug: TT-00420|Drug: Combination Product: Atezolizumab|Drug: Combination Product: Nab-Paclitaxel	Interventional	2022-04-13	Phase 1|Phase 2	ICB+TI+Ch	PD-L1
48	NCT02496208	Cabozantinib S-malate and Nivolumab With or Without Ipilimumab in Treating Patients With Metastatic Genitourinary Tumors	Active, not recruiting	Drug: Cabozantinib S-malate|Biological: Ipilimumab|Biological: Nivolumab	Interventional	2015-07-09	Phase 1	ICBs+TI	PD-1 CTLA-4
49	NCT02721732	pembrolizumab in Treating Patients With Rare Tumors That Cannot Be Removed by Surgery or Are Metastatic	Active, not recruiting	Other: Laboratory Biomarker Analysis|Biological: pembrolizumab|Other: Questionnaire Administration	Interventional	2016-08-15	Phase 2	ICB	PD-1
50	NCT02465060	Targeted Therapy Directed by Genetic Testing in Treating Patients With Advanced Refractory Solid Tumors, Lymphomas, or Multiple Myeloma (The MATCH Screening Trial)	Active, not recruiting	Drug: Adavosertib 抑制WEE1|Drug: Afatinib|Drug: Afatinib Dimaleate|Drug: Binimetinib|Procedure: Biopsy|Drug: Capivasertib|Procedure: Computed Tomography|Drug: Copanlisib|Drug: Copanlisib Hydrochloride|Drug: Crizotinib|Other: Cytology Specimen Collection Procedure|Drug: Dabrafenib|Drug: Dabrafenib Mesylate|Drug: Dasatinib|Drug: Defactinib|Drug: Defactinib Hydrochloride|Drug: Erdafitinib|Drug: FGFR I…	Interventional	2015-08-12	Phase 2	ICB+TI	PD-1
51	NCT01552434	Bevacizumab and Temsirolimus Alone or in Combination With Valproic Acid or Cetuximab in Treating Patients With Advanced or Metastatic Malignancy or Other Benign Disease	Active, not recruiting	Biological: Bevacizumab|Biological: Cetuximab|Other: Laboratory Biomarker Analysis|Other: Pharmacological Study|Drug: Temsirolimus|Drug: Valproic Acid	Interventional	2012-03-16	Phase 1	ICB+TI
52	NCT04234113	Study of SO-C101 and SO-C101 in Combination With Pembro in Adult Patients With Advanced/Metastatic Solid Tumors	Recruiting	Drug: SO-C101|Drug: pembrolizumab	Interventional	2019-06-13	Phase 1	ICB+CK	PD-1 IL-15
53	NCT00423254	Safety and Immune Response to a Multi-component Immune Based Therapy (MKC1106-PP) for Patients With Advanced Cancer.	Completed	Biological: PSMA/PRAME	Interventional	2007-02-01	Phase 1	NA	NA
54	NCT04521686	Study of LY3410738 Administered to Patients With Advanced Solid Tumors With IDH1 or IDH2 Mutations	Recruiting	Drug: LY3410738|Drug: Gemcitabine|Drug: Cisplatin|Drug: Durvalumab	Interventional	2020-10-16	Phase 1	ICB+TI+Ch	PD-L1
55	NCT04970134	Spanish Study for Molecular Characterization of Thyroid Carcinoma	Recruiting	Other: Immunohistochemistry (IHC)|Other: Fluorescence In-Situ Hybridization (FISH)|Other: Oncomine Focus Assay Platform with 52 genes	Observational	2021-06-14		NA	NA
56	NCT04028479	The Registry of Oncology Outcomes Associated With Testing and Treatment	Recruiting	Diagnostic Test: Biomarker Testing (L)|Drug: Systemic Treatment (T)|Other: Patient Reported Outcomes (P)	Observational	2021-05-05		NA	NA
57	NCT05227898	Virtual Trial to Compare Two Digital Therapeutics as Interventions for Physical and Mental Health in People With Cancer	Active, not recruiting	Device: Device: Attune™|Device: Device: Cerena™	Interventional	2022-03-10	Not Applicable	NA	NA
58	NCT00027534	Vaccine Therapy in Treating Patients With Advanced or Metastatic Cancer	Completed	Biological: TRICOM-CEA(6D)	Interventional	2002-01-01	Phase 1	V
59	NCT00004604	Biological Therapy in Treating Patients With Metastatic Cancer	Completed	Biological: CEA RNA-pulsed DC cancer vaccine	Interventional	1997-02-01	Phase 1	V	DC cancer vaccine
60	NCT02988817	Enapotamab Vedotin (HuMax-AXL-ADC) Safety Study in Patients With Solid Tumors	Completed	Biological: Enapotamab vedotin (HuMax-AXL-ADC)	Interventional	2016-11-23	Phase 1|Phase 2	Others	ADC
61	NCT00004074	Interleukin-12 and Trastuzumab in Treating Patients With Cancer That Has High Levels of HER2/Neu	Completed	Biological: recombinant interleukin-12|Biological: ABI-007/carboplatin/trastuzumab	Interventional	1999-08-01	Phase 1	CK+TI+Ch	IL-12
62	NCT02516774	A Trial of Adalimumab Combined to Chemotherapy and Radiotherapy in Patients With Anaplastic Thyroid Cancers	Withdrawn	Drug: Adalimumab 抗TNF-α	Interventional	2014-12-01	Phase 1	CK+Ch+Ra	anti-TNF-α
63	NCT00061906	Celecoxib in Treating Patients With Progressive Metastatic Differentiated Thyroid Cancer	Completed	Drug: celecoxib	Interventional	2003-01-01	Phase 2	Others
64	NCT00098943	NGR-TNF in Treating Patients With Advanced Solid Tumors	Completed	Biological: CNGRC peptide-TNF alpha conjugate	Interventional	2004-09-01	Phase 1	CK	TNF-α
65	NCT00019331	Vaccine Therapy Plus Biological Therapy in Treating Adults With Metastatic Solid Tumors	Completed	Biological: aldesleukin|Biological: ras peptide cancer vaccine|Biological: sargramostim|Drug: DetoxPC	Interventional	1997-10-01	Phase 2	V
66	NCT04896580	IIT2020-20-SHIRAZIP-WALK: Nature Walks	Recruiting	Behavioral: Nature based exercise	Interventional	2021-06-21	Not Applicable	NA	NA
67	NCT04647006	Comparison of TOETVA and Conventional Thyroidectomy	Completed	Procedure: thyroid	Interventional	2019-09-23	Not Applicable	NA	NA
68	NCT04000880	Adapting Multiple Behavior Interventions That Effectively Improve Cancer Survivor Health Cancer Survivor Health	Recruiting	Behavioral: Adapting MultiPLe Behavior Interventions That eFfectively Improve (AMPLIFI) Cancer Survivor Health|Other: Diet-Exercise|Other: Exercise-Diet|Other: Survivorship Topics - Combined Diet and Exercise	Interventional	2020-03-04	Not Applicable	NA	NA
69	NCT04420754	Study of AIC100 in Relapsed/Refractory Thyroid Cancer	Recruiting	Biological: AIC100 CAR T Cells	Interventional	2020-09-28	Phase 1	ACT	CAR-T
70	NCT01856920	QUILT-3.006 for Recurrent Medullary Thyroid Cancer	Unknown status	Biological: GI-6207 [Recombinant Saccharomyces cerevisiae-CEA (610D)]	Interventional	2013-03-07	Phase 2	V
71	NCT00571077	Electrical Impedance Scanning of Thyroid Nodules Prior to Thyroid Surgery: a Prospective Study	Completed	Device: Electrical Impedance Scanning (EIS) of the Thyroid gland	Observational	2002-01-01		NA	NA
72	NCT05178186	Impact of the COVID-19 Pandemic on Surgery for Thyroid Cancer	Completed	Procedure: Thyroidectomy	Interventional	2022-06-20	Not Applicable	NA	NA
73	NCT03127098	QUILT-3.040: ETBX-011 (Ad5 [E1-, E2b-]-CEA(6D)) Vaccine in Combination With ALT-803 (Super-agonist IL-15) in Subjects Having CEA-Expressing Cancer	Completed	Biological: ETBX-011|Biological: ALT-803	Interventional	2017-06-26	Phase 1|Phase 2	V+CK	IL-15
74	NCT00028496	Vaccine Therapy With or Without Sargramostim in Treating Patients With Advanced or Metastatic Cancer	Completed	Biological: recombinant fowlpox-CEA(6D)/TRICOM vaccine|Biological: sargramostim|Biological: recombinant fowlpox GM-CSF vaccine adjuvant	Interventional	2001-11-01	Phase 1	V
75	EUCTR2020-005016-21-ES	A study to evaluate CM24 in combination with Nivolumab in adults with solid tumours	Authorised	<br>Product Code: CM24<br>Pharmaceutical Form: Solution for infusion<br>INN or Proposed INN: CM24<br>Other descriptive name: Humanised IgG4k monoclonal antibody against Carcinoembryonic antigen-related cell adhesion molecule 1<br>Concentration unit: mg/ml milligram(s)/millilitre<br>Concentration type: equal<br>Concentration number: 20-<br><br>Trade Name: Opdivo®<br>Product Name: Nivolumab<br>Phar…	Interventional clinical trial of medicinal product	2021-11-15	Phase IPhase II	ICB+TI	PD-1
76	ChiCTR2100048908	A single-arm, prospective clinical study on the efficacy and safety of apatinib mesylate combined with carrelizumab in the treatment of patients with advanced thyroid cancer	Not Recruiting	Experimental group:Apatinib mesylate combined with camrelizumab;	Interventional study	2021-07-15	4	ICB+TI	PD-1
77	ChiCTR1900026894	A Phase II Study to Explore the Safety and Efficacy of Famitinib Combined with Camrelizumab in the Treatment of Advanced Thyroid Cancer	Recruiting	Difficultly differentiated thyroid cancer treated by radioiodine:Famitinib Combined with Camrelizumab;Advanced medullary thyroid carcinoma:Famitinib Combined with Camrelizumab;Advanced undifferentiated thyroid cancer:Famitinib Combined with Camrelizumab;	Interventional study	2019-10-31	2	ICB+TI	PD-1
78	JPRN-JapicCTI-194835	NAVIGATION study	Recruiting	Intervention name : Nivolumab<br>INN of the intervention : Nivolumab<br>Dosage And administration of the intervention : Nivolumab 240mg IV every 2 weeks<br>Control intervention name : -<br>INN of the control intervention : -<br>Dosage And administration of the control intervention : -	INTERVENTIONAL	2019-12-11	2	ICB	PD-1
79	NTR7487	Treatment with recombinant human Interleukin 1 receptor antagonist (Anakinra) in patients with anaplastic thyroid cancer: a proof of concept study	Not Recruiting	Patients will be treated with 600 mg anakinra i.v. daily for the 7 days. Patients will be admitted on our clinical ward as part of standard care to make arrangements for palliative care etc. and to receive anakinra treatment i.v.. <br>To reach the therapeutic level of anakinra quick we will administer higher dosages. The reason it will be given intravenously is to avoid local side effects at the …	Interventional	2018-09-24		CK	anti-IL-1
80	ChiCTR1800017612	Clinical Study for Safety and Efficacy of TSHR CART Cell in the Treatment of Refractory Thyroid Cancer	Recruiting	Case series:TSHR CAR T cell;	Observational study	2018-08-08	1	ACT	CAR-T(TSHR)
81	EUCTR2017-003028-59-NL	Treatment with Anakinra for patients with anaplastic thyroid cancer	Authorised	<br>Trade Name: Kineret <br>Product Name: Kineret<br>Pharmaceutical Form: Solution for injection/infusion in pre-filled syringe<br><br>	Interventional clinical trial of medicinal product	2018-06-06	Phase IV	CK	anti-IL-1
82	ChiCTR1800014944	Clinical Study on Safety and Efficacy of TSHR CART Cell in the Treatment of Refractory Thyroid Cancer	Recruiting	Case series:TSHR CAR T cell;	Observational study	2018-02-23	Phase I	ACT	CAR-T(TSHR)
83	ChiCTR1800014936	Clinical Study on Safety and Efficacy of TSHR CART Cell in the Treatment of Refractory Thyroid Cancer	Recruiting	test group:TSHR CAR T cell;	Observational study	2018-02-23	I+II (Phase I+Phase II)	ACT	CAR-T(TSHR)
84	EUCTR2017-002323-25-DK	Adoptive cell therapy across cancer diagnoses	Authorised	<br>Product Name: Tumor Infiltrating Lymphocytes<br>Product Code: TIL<br>Pharmaceutical Form: Infusion<br>INN or Proposed INN: AUTOLOGUS TUMOR INFILTRATING LYMPHOCYTES<br>Other descriptive name: Tumor infiltrating lymphocytes (TILs)<br>Concentration unit: billion organisms billion organisms<br>Concentration type: range<br>Concentration number: 20-150<br><br>Trade Name: Sendoxan (cyclophosphamide)…	Interventional clinical trial of medicinal product	2017-09-22	Phase II	ICB+ACT	PD-1 TIL
85	EUCTR2015-002067-41-DE	PhII Trial of pembrolizumab in Advanced Solid Tumors	Authorised	<br>Trade Name: KEYTRUDA (pembrolizumab, MK-3475)<br>Pharmaceutical Form: Solution for infusion<br>INN or Proposed INN: pembrolizumab<br>CAS Number: 1374853-91-4<br>Current Sponsor code: MK-3475<br>Other descriptive name: Anti-PD-1 monoclonal antibody <br>Concentration unit: mg/ml milligram(s)/millilitre<br>Concentration type: equal<br>Concentration number: 25-<br><br>	Interventional clinical trial of medicinal product	2016-01-14	Phase II	ICB	PD-1
86	EUCTR2015-000269-30-DE	An open-label, multicohort, phase II study of Atezolizumab in advanced solid tumors	Authorised	<br>Product Name: Atezolizumab<br>Product Code: RO5541267-F03-01<br>Pharmaceutical Form: Solution for infusion<br>INN or Proposed INN: Atezolizumab<br>Current Sponsor code: RO5541267<br>Other descriptive name: MPDL3280A<br>Concentration unit: mg/ml milligram(s)/millilitre<br>Concentration type: equal<br>Concentration number: 60-<br><br>	Interventional clinical trial of medicinal product	2015-08-26	Phase II	ICB	PD-L1
87	EUCTR2017-004570-34-DE	Phase II clinical trial for the combination of Lenvatinib and Pembrolizumab in patients with anaplastic- or poorly-differentiated thyroid carcinomas	Authorised	<br>Trade Name: LENVIMA<br>Product Name: LENVIMA<br>Pharmaceutical Form: Capsule, hard<br>INN or Proposed INN: Lenvatinib<br>CAS Number: 857890-39-2<br>Current Sponsor code: Lenvatinib<br>Other descriptive name: LENVATINIB MESILATE<br>Concentration unit: mg milligram(s)<br>Concentration type: range<br>Concentration number: 4-10<br><br>Trade Name: Keytruda<br>Product Name: Keytruda<br>Product Code…	Interventional clinical trial of medicinal product	2018-11-15	Phase II	ICB+TI	PD-1
